# Supplementary material for: 8,9-Isopropyl­idenedi­oxy-3-p-tolyl-1,6-dioxa-3-aza­spiro­[4.5]decane-2,10-dione
Source: Acta Crystallogr Sect E Struct Rep Online. 2008 Oct 25;64(Pt 11):o2181. doi: 10.1107/S1600536808034259 (PMC2959605; doi:10.1107/S1600536808034259)
Supplement: Supplementary file 2 [file e-64-o2181-Isup2.hkl]

# 
# h,k,l, Fc-squared, Fo-squared, sigma(Fo-squared) and status flag 
# 
data_I
_shelx_title ' MPT1 in P2(1)' 
_shelx_refln_list_code          4 
_shelx_F_calc_maximum      117.76 
_exptl_crystal_F_000       352.00 
_reflns_d_resolution_high  0.8107 
 
loop_ 
 _symmetry_equiv_pos_as_xyz 
 'x, y, z' 
 '-x, y+1/2, -z' 
 
_cell_length_a    11.1268 
_cell_length_b     6.3163 
_cell_length_c    11.8697 
_cell_angle_alpha  90.000 
_cell_angle_beta   94.084 
_cell_angle_gamma  90.000 
 
_shelx_F_squared_multiplier     1.000 
 
loop_ 
 _refln_index_h 
 _refln_index_k 
 _refln_index_l 
 _refln_F_squared_calc 
 _refln_F_squared_meas 
 _refln_F_squared_sigma 
 _refln_observed_status 
   1   0   0       66.27       62.20      1.29 o 
   2   0   0     2021.60     1923.10     17.23 o 
   3   0   0      365.51      349.41      3.60 o 
   4   0   0      243.69      247.79      2.86 o 
   5   0   0        7.90        8.70      0.57 o 
   6   0   0        8.15        9.13      0.65 o 
   7   0   0       53.62       52.35      1.47 o 
   8   0   0        0.62        0.71      0.58 o 
   9   0   0        5.34        5.32      0.98 o 
  10   0   0       15.33       13.48      1.75 o 
  11   0   0        0.71        0.00      1.28 o 
  12   0   0        1.20        2.08      1.49 o 
  13   0   0        0.31        0.00      1.53 o 
   1   1   0     3180.30     3152.09     21.35 o 
   2   1   0       47.09       44.48      0.67 o 
   3   1   0     1221.36     1166.04      7.66 o 
   4   1   0      369.31      350.22      2.68 o 
   5   1   0      899.68      929.95      6.40 o 
   6   1   0       58.17       53.71      0.90 o 
   7   1   0      233.36      240.76      2.42 o 
   8   1   0       14.27       13.28      0.94 o 
   9   1   0        6.42        5.34      0.73 o 
  10   1   0        0.06        0.00      0.62 o 
  11   1   0       46.46       45.67      1.95 o 
  12   1   0        9.15       10.58      1.33 o 
  13   1   0        4.61        5.15      1.31 o 
   0   2   0     1586.45     1612.54     22.24 o 
   1   2   0      106.28      114.17      1.14 o 
   2   2   0      212.01      223.88      1.86 o 
   3   2   0       44.42       48.09      0.74 o 
   4   2   0       60.78       65.90      1.02 o 
   5   2   0      121.98      126.26      1.55 o 
   6   2   0      164.32      168.85      3.04 o 
   7   2   0       90.04       80.78      1.59 o 
   8   2   0       28.37       26.75      1.08 o 
   9   2   0        8.15        8.57      0.84 o 
  10   2   0       48.62       48.91      1.71 o 
  11   2   0       19.81       23.63      1.27 o 
  12   2   0       29.27       25.40      1.55 o 
  13   2   0        7.21        7.42      1.39 o 
   1   3   0      178.63      178.79      1.85 o 
   2   3   0      516.92      521.36      4.18 o 
   3   3   0      140.57      143.14      1.68 o 
   4   3   0      180.64      188.06      2.07 o 
   5   3   0      220.57      233.09      2.64 o 
   6   3   0       71.96       75.41      1.74 o 
   7   3   0      110.56      106.66      2.13 o 
   8   3   0       17.48       19.63      1.12 o 
   9   3   0        2.23        1.88      0.76 o 
  10   3   0        2.88        2.75      0.79 o 
  11   3   0       19.48       17.30      1.36 o 
  12   3   0        0.39        0.95      0.93 o 
   0   4   0       42.47       44.68      1.40 o 
   1   4   0      190.70      205.06      2.08 o 
   2   4   0        2.68        2.69      0.37 o 
   3   4   0       64.61       62.57      1.33 o 
   4   4   0       54.77       54.66      1.15 o 
   5   4   0      190.80      184.40      3.90 o 
   6   4   0       56.83       52.53      1.44 o 
   7   4   0       82.23       81.52      2.62 o 
   8   4   0       17.79       17.02      1.24 o 
   9   4   0        1.31        1.25      0.79 o 
  10   4   0       10.55        9.97      1.12 o 
  11   4   0        0.69        1.01      0.89 o 
   1   5   0       39.64       39.01      0.98 o 
   2   5   0       58.25       55.27      1.27 o 
   3   5   0       31.91       31.58      1.13 o 
   4   5   0       82.92       76.69      1.88 o 
   5   5   0       50.98       54.50      2.01 o 
   6   5   0       84.91       83.15      2.12 o 
   7   5   0       25.38       24.95      1.43 o 
   8   5   0        2.17        1.72      0.86 o 
   9   5   0        0.45        1.72      1.02 o 
  10   5   0        1.40        1.31      0.94 o 
   0   6   0       18.19       18.71      1.71 o 
   1   6   0        5.45        5.22      0.81 o 
   2   6   0        1.50        3.11      0.69 o 
   3   6   0       57.87       56.60      1.75 o 
   4   6   0       24.99       27.34      1.41 o 
   5   6   0        3.72        2.24      0.83 o 
   6   6   0       14.73       17.29      1.32 o 
   7   6   0       16.32       16.39      1.91 o 
   8   6   0        0.12        0.79      0.98 o 
   1   7   0        8.68       10.66      1.28 o 
   2   7   0        0.99        0.00      0.94 o 
   3   7   0        7.29        7.89      1.18 o 
   4   7   0        1.16        0.62      1.06 o 
   5   7   0        1.42        1.26      1.17 o 
   6   7   0        6.81        6.02      1.74 o 
 -13   0   1        0.41        2.15      1.68 o 
 -12   0   1        0.00        2.70      2.94 o 
 -11   0   1        1.13        3.14      1.48 o 
 -10   0   1        2.65        1.49      1.29 o 
  -9   0   1       75.69       72.26      2.21 o 
  -8   0   1      182.66      185.50      2.84 o 
  -7   0   1       74.30       81.35      1.68 o 
  -6   0   1       34.73       38.17      1.08 o 
  -5   0   1      407.35      396.59      4.32 o 
  -4   0   1      728.23      674.86      9.16 o 
  -3   0   1       12.41       14.60      0.57 o 
  -2   0   1     1952.78     1818.93     16.35 o 
  -1   0   1      250.54      251.70      2.63 o 
   0   0   1     4231.63     3709.53     69.40 o 
   1   0   1      699.51      653.09      6.02 o 
   2   0   1       24.16       21.32      0.68 o 
   3   0   1     1696.88     1692.57     15.39 o 
   4   0   1      147.62      149.80      2.02 o 
   5   0   1      226.54      231.75      3.32 o 
   6   0   1       66.16       61.56      1.61 o 
   7   0   1       29.93       31.56      1.12 o 
   8   0   1       67.12       71.36      1.74 o 
   9   0   1       32.43       29.23      1.76 o 
  10   0   1       16.43       12.84      1.72 o 
  11   0   1        7.86       10.33      1.74 o 
  12   0   1        0.06        0.94      1.47 o 
  13   0   1        2.47        3.71      1.69 o 
 -13   1   1       13.45       16.23      1.63 o 
 -12   1   1        1.24        1.81      1.12 o 
 -11   1   1       21.43       21.98      1.56 o 
 -10   1   1        8.76        8.90      1.00 o 
  -9   1   1       16.67       14.17      0.92 o 
  -8   1   1       23.95       22.63      1.01 o 
  -7   1   1      125.11      131.90      1.53 o 
  -6   1   1      217.16      225.34      2.20 o 
  -5   1   1      132.79      134.76      1.40 o 
  -4   1   1       30.54       29.28      0.54 o 
  -3   1   1     1421.64     1410.19     10.66 o 
  -2   1   1     2606.30     2496.70     22.77 o 
  -1   1   1     7139.16     6874.27     44.53 o 
   0   1   1     2672.86     2619.33     16.54 o 
   1   1   1      280.73      285.98      2.21 o 
   2   1   1      205.30      187.42      1.52 o 
   3   1   1       47.10       44.70      0.69 o 
   4   1   1      655.20      669.30      4.70 o 
   5   1   1       91.27       97.75      1.21 o 
   6   1   1       18.74       20.10      0.62 o 
   7   1   1       88.92       85.65      1.35 o 
   8   1   1       20.05       18.64      0.80 o 
   9   1   1       10.80       11.24      0.87 o 
  10   1   1       24.84       22.68      1.12 o 
  11   1   1       41.25       39.93      1.59 o 
  12   1   1        9.55       11.95      1.38 o 
  13   1   1        1.30        3.63      1.19 o 
 -13   2   1        9.49        9.49      1.45 o 
 -12   2   1       17.59       16.60      1.37 o 
 -11   2   1        0.45        0.49      0.82 o 
 -10   2   1       14.94       14.24      1.05 o 
  -9   2   1       10.06        9.94      0.91 o 
  -8   2   1       52.05       48.82      2.01 o 
  -7   2   1       37.34       39.28      1.33 o 
  -6   2   1      264.31      277.50      3.85 o 
  -5   2   1      331.50      324.99      2.93 o 
  -4   2   1       86.63       81.99      1.11 o 
  -3   2   1       69.31       67.67      0.97 o 
  -2   2   1      312.32      324.65      2.50 o 
  -1   2   1        4.69        4.10      0.29 o 
   0   2   1      506.29      509.06      3.63 o 
   1   2   1       51.97       57.70      1.05 o 
   2   2   1       41.81       43.06      0.72 o 
   3   2   1      152.27      149.44      1.44 o 
   4   2   1      261.28      280.09      2.65 o 
   5   2   1      424.69      465.47      3.83 o 
   6   2   1      433.24      458.11      4.05 o 
   7   2   1       34.14       37.96      1.15 o 
   8   2   1        4.07        4.11      0.70 o 
   9   2   1        9.18        9.15      0.85 o 
  10   2   1      140.75      140.57      2.45 o 
  11   2   1       10.75       12.25      1.07 o 
  12   2   1        1.36        2.72      1.08 o 
  13   2   1        1.40        1.90      1.62 o 
 -12   3   1        5.00        6.84      1.30 o 
 -11   3   1       11.59       10.97      1.11 o 
 -10   3   1        5.46        4.32      0.86 o 
  -9   3   1        7.06        5.67      0.83 o 
  -8   3   1       38.36       37.51      1.44 o 
  -7   3   1       32.40       30.48      1.68 o 
  -6   3   1       76.19       72.38      2.00 o 
  -5   3   1        9.79       14.46      0.84 o 
  -4   3   1       45.62       40.73      0.90 o 
  -3   3   1      113.24      123.29      1.37 o 
  -2   3   1      278.97      297.70      2.52 o 
  -1   3   1       56.56       53.87      0.87 o 
   0   3   1      792.87      851.97      5.97 o 
   1   3   1      146.94      150.98      1.66 o 
   2   3   1      132.89      130.62      1.42 o 
   3   3   1        5.45        5.38      0.39 o 
   4   3   1      347.73      352.48      2.96 o 
   5   3   1      279.49      282.10      3.19 o 
   6   3   1      109.47      115.39      1.91 o 
   7   3   1       14.58       14.23      0.97 o 
   8   3   1        1.15        1.06      0.67 o 
   9   3   1       34.88       32.62      1.46 o 
  10   3   1        2.57        2.05      0.81 o 
  11   3   1        7.10        4.82      1.03 o 
  12   3   1        0.11        0.94      0.95 o 
 -11   4   1        1.27        0.74      0.98 o 
 -10   4   1        4.05        2.40      1.46 o 
  -9   4   1        1.54        2.43      1.43 o 
  -8   4   1       52.71       47.95      1.56 o 
  -7   4   1      161.69      165.59      2.61 o 
  -6   4   1       14.47       12.90      0.89 o 
  -5   4   1      127.19      116.97      1.98 o 
  -4   4   1       54.11       54.62      1.41 o 
  -3   4   1      218.98      218.43      2.42 o 
  -2   4   1       25.02       26.07      0.73 o 
  -1   4   1      175.81      169.80      1.85 o 
   0   4   1        7.28        7.31      0.48 o 
   1   4   1       22.37       26.05      0.73 o 
   2   4   1       39.49       40.83      1.04 o 
   3   4   1        8.98        9.68      0.53 o 
   4   4   1       29.77       29.35      1.02 o 
   5   4   1      107.88      104.95      2.16 o 
   6   4   1      100.48      100.05      4.21 o 
   7   4   1       26.57       25.77      1.31 o 
   8   4   1        8.68        5.12      1.01 o 
   9   4   1        6.97        8.08      1.07 o 
  10   4   1        9.88       11.92      1.32 o 
  11   4   1        0.89        1.78      1.06 o 
 -10   5   1        0.80        0.61      0.92 o 
  -9   5   1        1.53        2.13      1.03 o 
  -8   5   1        9.29       10.77      1.18 o 
  -7   5   1        2.28        2.30      0.83 o 
  -6   5   1       35.38       36.52      1.53 o 
  -5   5   1        6.29        7.83      0.93 o 
  -4   5   1        9.17        6.83      0.74 o 
  -3   5   1       14.22       13.48      0.76 o 
  -2   5   1       39.91       41.58      1.18 o 
  -1   5   1       17.04       16.92      0.73 o 
   0   5   1        8.83        9.83      0.63 o 
   1   5   1       61.00       57.20      1.26 o 
   2   5   1       45.15       43.17      1.26 o 
   3   5   1       97.24       93.98      1.81 o 
   4   5   1      151.25      144.04      2.60 o 
   5   5   1       61.18       65.75      2.38 o 
   6   5   1       41.98       39.05      1.76 o 
   7   5   1        1.35        0.90      0.77 o 
   8   5   1        1.69        2.89      0.98 o 
   9   5   1        0.77        2.37      0.97 o 
  10   5   1        2.24        1.88      1.09 o 
  -8   6   1        5.81        8.56      1.85 o 
  -7   6   1        9.57       10.70      1.22 o 
  -6   6   1       10.17        9.55      1.18 o 
  -5   6   1        0.37        0.46      0.72 o 
  -4   6   1       21.18       20.48      1.27 o 
  -3   6   1       43.29       46.78      2.78 o 
  -2   6   1        3.82        5.39      0.93 o 
  -1   6   1        3.79        3.09      0.74 o 
   0   6   1       47.68       44.97      1.67 o 
   1   6   1       51.88       50.83      1.51 o 
   2   6   1       44.53       46.85      1.44 o 
   3   6   1       29.13       31.48      1.44 o 
   4   6   1       38.53       38.65      1.59 o 
   5   6   1       11.81        9.62      1.59 o 
   6   6   1        8.91       10.23      1.25 o 
   7   6   1        4.97        1.66      1.01 o 
   8   6   1        1.79        3.33      1.10 o 
  -6   7   1        6.01        3.65      1.68 o 
  -5   7   1        6.11        5.94      1.21 o 
  -4   7   1        1.37        0.88      1.10 o 
  -3   7   1       10.06        9.68      1.28 o 
  -2   7   1        2.59        3.13      0.99 o 
  -1   7   1       46.34       45.22      2.32 o 
   0   7   1        8.26       10.04      1.18 o 
   1   7   1        3.82        6.46      1.23 o 
   2   7   1        2.61        0.25      0.92 o 
   3   7   1        6.79        8.05      1.43 o 
   4   7   1        3.84        3.10      1.11 o 
   5   7   1        2.14        1.96      1.27 o 
 -13   0   2        0.65        0.95      3.92 o 
 -12   0   2        2.11        3.58      1.71 o 
 -11   0   2       16.69       16.30      2.35 o 
 -10   0   2        0.62        0.34      1.22 o 
  -9   0   2       12.47       15.74      2.32 o 
  -8   0   2      619.50      642.63      7.03 o 
  -7   0   2       96.55       94.31      1.78 o 
  -6   0   2       15.50       13.78      0.93 o 
  -5   0   2      211.35      215.61      2.73 o 
  -4   0   2      407.17      360.74      3.89 o 
  -3   0   2     2026.16     1978.81     31.86 o 
  -2   0   2    13866.40    12341.32    109.72 o 
  -1   0   2      862.52      800.77      7.58 o 
   0   0   2       73.92       70.07      0.93 o 
   1   0   2      408.98      398.06      6.10 o 
   2   0   2       57.78       47.11      0.94 o 
   3   0   2       22.61       20.26      0.97 o 
   4   0   2      113.85      110.27      1.71 o 
   5   0   2      177.23      178.00      2.47 o 
   6   0   2      219.09      218.11      2.98 o 
   7   0   2       79.50       79.27      1.73 o 
   8   0   2       38.34       34.32      1.31 o 
   9   0   2       11.79       11.63      1.29 o 
  10   0   2        3.77        4.43      1.33 o 
  11   0   2       49.72       48.05      6.15 o 
  12   0   2       16.35       14.63      2.03 o 
  13   0   2        1.63        4.00      1.67 o 
 -13   1   2        3.61        3.82      1.22 o 
 -12   1   2        2.08        3.45      1.15 o 
 -11   1   2       13.32        8.62      1.26 o 
 -10   1   2       19.53       18.21      1.20 o 
  -9   1   2       94.24       94.46      1.99 o 
  -8   1   2       11.30       12.13      0.80 o 
  -7   1   2      118.41      120.03      1.68 o 
  -6   1   2      125.89      125.96      1.37 o 
  -5   1   2      586.91      564.97      4.50 o 
  -4   1   2      388.09      402.50      3.31 o 
  -3   1   2     1992.15     1932.82     13.32 o 
  -2   1   2     2814.65     2633.22     24.35 o 
  -1   1   2     3619.40     3503.76     22.03 o 
   0   1   2     1238.96     1226.41      7.95 o 
   1   1   2      600.54      613.80      4.49 o 
   2   1   2      180.51      173.00      1.47 o 
   3   1   2      139.38      143.33      1.37 o 
   4   1   2       50.46       52.81      0.83 o 
   5   1   2       96.07      109.62      1.30 o 
   6   1   2       39.70       38.09      1.02 o 
   7   1   2       50.03       48.57      1.01 o 
   8   1   2       45.92       43.35      1.04 o 
   9   1   2        8.97        9.58      0.94 o 
  10   1   2      161.66      170.04      3.90 o 
  11   1   2       19.49       19.92      1.51 o 
  12   1   2        5.26        4.80      1.15 o 
  13   1   2        0.52        2.60      1.13 o 
 -13   2   2        3.82        7.06      1.38 o 
 -12   2   2        5.17        7.57      1.48 o 
 -11   2   2        4.50        4.96      0.99 o 
 -10   2   2       40.69       38.09      1.40 o 
  -9   2   2       16.87       18.03      1.05 o 
  -8   2   2       34.52       33.03      1.19 o 
  -7   2   2       42.91       47.06      1.28 o 
  -6   2   2       57.63       58.87      1.30 o 
  -5   2   2       49.61       45.83      1.62 o 
  -4   2   2      419.54      423.79      3.95 o 
  -3   2   2      501.10      498.54      3.65 o 
  -2   2   2      101.07      113.95      1.18 o 
  -1   2   2     1026.09     1054.93      7.05 o 
   0   2   2      248.35      261.65      2.23 o 
   1   2   2      252.87      245.86      2.00 o 
   2   2   2     1331.15     1382.71      9.11 o 
   3   2   2      322.16      347.70      2.75 o 
   4   2   2      130.05      140.81      1.49 o 
   5   2   2      177.02      172.02      1.77 o 
   6   2   2       22.06       21.71      1.05 o 
   7   2   2       18.40       18.70      0.80 o 
   8   2   2       32.59       31.75      1.46 o 
   9   2   2       34.76       37.67      1.32 o 
  10   2   2       63.97       63.25      1.72 o 
  11   2   2        1.04        0.85      0.93 o 
  12   2   2        0.74        2.81      1.09 o 
 -12   3   2        1.31        0.00      0.92 o 
 -11   3   2        1.65        1.88      0.81 o 
 -10   3   2        5.69        5.93      0.88 o 
  -9   3   2       32.04       32.73      1.33 o 
  -8   3   2       55.51       55.19      1.66 o 
  -7   3   2       26.37       23.93      1.44 o 
  -6   3   2       69.58       71.54      1.53 o 
  -5   3   2       57.49       57.81      1.31 o 
  -4   3   2      138.07      130.78      1.63 o 
  -3   3   2      414.03      435.04      3.63 o 
  -2   3   2       32.42       34.09      0.95 o 
  -1   3   2      172.07      184.68      1.80 o 
   0   3   2       22.40       25.15      0.63 o 
   1   3   2      152.12      159.56      1.95 o 
   2   3   2       79.83       82.53      1.14 o 
   3   3   2       53.99       59.29      0.94 o 
   4   3   2       76.71       81.02      1.15 o 
   5   3   2      112.12      120.51      1.67 o 
   6   3   2       47.12       46.35      1.22 o 
   7   3   2       30.63       29.01      1.27 o 
   8   3   2        4.81        5.67      0.88 o 
   9   3   2       53.71       51.13      1.81 o 
  10   3   2        7.95        9.95      1.09 o 
  11   3   2        0.09        0.19      0.92 o 
  12   3   2        2.34        3.36      1.16 o 
 -11   4   2        0.30        0.06      1.37 o 
 -10   4   2        0.44        0.00      0.82 o 
  -9   4   2        2.90        1.70      0.79 o 
  -8   4   2       21.37       20.72      1.18 o 
  -7   4   2       83.45       78.27      1.78 o 
  -6   4   2       38.77       34.06      1.23 o 
  -5   4   2       26.93       27.02      1.08 o 
  -4   4   2      135.29      136.31      2.08 o 
  -3   4   2      139.75      138.14      1.95 o 
  -2   4   2       29.89       35.62      0.85 o 
  -1   4   2       86.85       87.64      1.27 o 
   0   4   2       14.87       14.72      0.59 o 
   1   4   2       28.55       26.81      0.74 o 
   2   4   2       79.44       73.32      1.90 o 
   3   4   2       23.45       24.39      0.88 o 
   4   4   2       67.12       71.88      1.50 o 
   5   4   2       39.48       39.88      1.22 o 
   6   4   2        1.71        1.94      0.72 o 
   7   4   2        0.35        0.55      0.67 o 
   8   4   2       36.96       32.19      1.69 o 
   9   4   2        4.61        4.24      1.07 o 
  10   4   2        0.38        0.08      0.90 o 
  11   4   2        1.73        1.16      1.06 o 
 -10   5   2        8.99        9.10      1.36 o 
  -9   5   2        4.25        3.30      0.97 o 
  -8   5   2        2.47        3.20      0.86 o 
  -7   5   2       16.97       18.13      1.27 o 
  -6   5   2       32.31       32.29      1.38 o 
  -5   5   2        4.55        2.76      0.74 o 
  -4   5   2       45.86       45.01      1.36 o 
  -3   5   2       47.29       44.98      1.30 o 
  -2   5   2       41.63       40.17      1.10 o 
  -1   5   2       30.65       31.79      1.02 o 
   0   5   2       77.41       72.99      1.43 o 
   1   5   2       32.50       33.58      1.03 o 
   2   5   2       45.58       45.68      1.18 o 
   3   5   2      114.72      112.97      2.18 o 
   4   5   2      180.28      183.93      3.45 o 
   5   5   2       49.35       49.86      1.69 o 
   6   5   2       66.54       69.00      3.88 o 
   7   5   2       18.52       15.93      1.42 o 
   8   5   2        0.97        0.00      0.81 o 
   9   5   2        0.22        1.17      0.97 o 
  10   5   2        1.09        2.31      1.14 o 
  -8   6   2        5.90        8.79      1.32 o 
  -7   6   2        1.90        2.14      0.95 o 
  -6   6   2        7.00        8.89      1.81 o 
  -5   6   2        5.21        6.95      1.50 o 
  -4   6   2       21.80       22.25      1.86 o 
  -3   6   2        3.57        3.65      1.07 o 
  -2   6   2       17.68       14.22      1.09 o 
  -1   6   2       20.42       19.72      1.75 o 
   0   6   2       13.43       14.96      1.06 o 
   1   6   2       13.12       14.87      0.98 o 
   2   6   2       62.21       64.97      1.66 o 
   3   6   2       22.97       25.86      1.49 o 
   4   6   2        4.00        5.61      1.03 o 
   5   6   2       10.34        9.16      1.70 o 
   6   6   2        1.51        0.08      0.88 o 
   7   6   2        6.42        3.95      1.13 o 
   8   6   2        0.97        1.66      1.26 o 
  -5   7   2        1.45        0.87      1.00 o 
  -4   7   2        0.78        0.31      1.24 o 
  -3   7   2        1.95        2.27      1.00 o 
  -2   7   2        5.10        3.58      1.43 o 
  -1   7   2       21.87       22.67      1.91 o 
   0   7   2        3.90        4.89      1.20 o 
   1   7   2       16.63       17.54      2.87 o 
   2   7   2        5.22        6.51      1.30 o 
   3   7   2        0.27        0.02      0.94 o 
   4   7   2        0.85        0.90      0.96 o 
   5   7   2        1.79        1.15      1.06 o 
 -13   0   3        3.76        7.51      2.04 o 
 -12   0   3        7.39        7.96      1.99 o 
 -11   0   3       13.80       12.06      1.93 o 
 -10   0   3       29.48       28.99      2.33 o 
  -9   0   3        0.23        1.16      2.08 o 
  -8   0   3      344.38      315.83      4.97 o 
  -7   0   3        1.36        0.82      0.54 o 
  -6   0   3      275.98      261.80      3.33 o 
  -5   0   3     1108.67     1088.76     10.49 o 
  -4   0   3      276.70      272.52      3.18 o 
  -3   0   3      114.86      113.84      1.72 o 
  -2   0   3      501.58      521.56      5.19 o 
  -1   0   3        0.30        0.06      0.34 o 
   0   0   3      772.05      722.32      8.81 o 
   1   0   3       12.03       11.95      0.54 o 
   2   0   3       50.12       48.16      1.13 o 
   3   0   3        0.26        0.49      0.53 o 
   4   0   3      266.73      269.25      3.24 o 
   5   0   3      283.58      291.12      3.57 o 
   6   0   3       26.41       25.99      1.02 o 
   7   0   3       61.85       65.34      1.65 o 
   8   0   3        6.37        6.06      0.84 o 
   9   0   3       33.64       31.44      1.41 o 
  10   0   3        3.52        3.27      1.09 o 
  11   0   3        3.22        4.61      1.68 o 
  12   0   3        9.38       10.19      1.80 o 
  13   0   3        1.09        1.82      1.57 o 
 -13   1   3        1.22        2.21      1.22 o 
 -12   1   3        0.13        0.43      1.09 o 
 -11   1   3       19.06       21.43      1.61 o 
 -10   1   3       41.73       41.63      1.87 o 
  -9   1   3       88.22       86.42      2.02 o 
  -8   1   3        5.46        4.19      0.69 o 
  -7   1   3      141.47      137.67      2.04 o 
  -6   1   3       52.00       54.74      1.05 o 
  -5   1   3      106.72      104.70      1.39 o 
  -4   1   3     1488.25     1430.09      9.48 o 
  -3   1   3     1383.27     1350.49      8.90 o 
  -2   1   3      655.73      644.13      4.46 o 
  -1   1   3     2328.15     2287.79     17.44 o 
   0   1   3      512.32      497.05      3.49 o 
   1   1   3      226.62      217.21      2.43 o 
   2   1   3      645.96      632.06      4.39 o 
   3   1   3      323.15      330.02      2.60 o 
   4   1   3       62.62       65.31      0.95 o 
   5   1   3       20.01       20.23      0.61 o 
   6   1   3      290.32      293.28      2.66 o 
   7   1   3       20.34       18.83      0.73 o 
   8   1   3        8.48        9.57      0.66 o 
   9   1   3       12.11       14.04      0.85 o 
  10   1   3       15.88       15.20      1.06 o 
  11   1   3        9.79        8.63      0.95 o 
  12   1   3        1.07        2.83      1.21 o 
  13   1   3        1.34        0.00      2.51 o 
 -13   2   3        1.81        2.16      1.25 o 
 -12   2   3        1.39        0.67      1.07 o 
 -11   2   3       10.42        9.74      1.13 o 
 -10   2   3        9.03        7.28      0.98 o 
  -9   2   3        7.95        9.90      1.00 o 
  -8   2   3        1.93        1.56      0.81 o 
  -7   2   3       20.77       23.57      1.10 o 
  -6   2   3       67.33       72.42      1.46 o 
  -5   2   3       78.12       80.21      1.18 o 
  -4   2   3      176.41      178.48      1.90 o 
  -3   2   3      100.72      100.80      1.14 o 
  -2   2   3      352.42      354.06      2.77 o 
  -1   2   3      497.60      518.13      3.77 o 
   0   2   3      325.65      320.85      2.51 o 
   1   2   3      453.20      469.00      3.76 o 
   2   2   3      481.34      519.04      4.14 o 
   3   2   3     1337.89     1433.05      9.54 o 
   4   2   3      435.69      458.51      3.78 o 
   5   2   3        3.22        4.00      0.47 o 
   6   2   3       12.18       14.04      0.68 o 
   7   2   3        1.11        1.92      0.52 o 
   8   2   3       31.06       28.76      1.14 o 
   9   2   3       13.35       13.24      1.58 o 
  10   2   3        0.22        0.22      0.75 o 
  11   2   3        0.80        0.14      0.94 o 
  12   2   3        1.06        0.16      1.23 o 
 -12   3   3        2.14        1.87      1.03 o 
 -11   3   3        0.09        0.00      0.87 o 
 -10   3   3       16.66       17.18      1.18 o 
  -9   3   3        4.02        4.85      0.84 o 
  -8   3   3       94.97       94.36      1.96 o 
  -7   3   3       86.50       83.44      1.76 o 
  -6   3   3       86.80       89.08      1.88 o 
  -5   3   3       29.74       30.42      1.30 o 
  -4   3   3       36.74       34.54      1.19 o 
  -3   3   3      291.33      294.69      2.57 o 
  -2   3   3       94.06       91.56      1.19 o 
  -1   3   3       57.96       50.48      0.87 o 
   0   3   3      138.09      145.70      1.77 o 
   1   3   3      347.01      372.33      3.00 o 
   2   3   3      239.89      249.94      2.48 o 
   3   3   3      143.67      150.29      1.80 o 
   4   3   3       19.95       23.74      0.77 o 
   5   3   3       50.32       54.06      1.18 o 
   6   3   3       11.55       12.83      0.81 o 
   7   3   3      169.61      162.09      2.74 o 
   8   3   3       14.88       15.28      1.28 o 
   9   3   3       28.74       27.46      1.64 o 
  10   3   3        7.57        7.66      1.21 o 
  11   3   3        2.53        1.38      1.03 o 
  12   3   3        2.23        0.49      1.12 o 
 -11   4   3        1.36        1.78      1.01 o 
 -10   4   3       12.78       15.08      1.18 o 
  -9   4   3       14.62       16.67      1.17 o 
  -8   4   3       29.07       26.42      1.40 o 
  -7   4   3       18.48       17.91      1.06 o 
  -6   4   3       11.95       11.35      0.88 o 
  -5   4   3        0.12        0.35      0.56 o 
  -4   4   3       80.87       79.30      1.73 o 
  -3   4   3      143.21      149.89      1.94 o 
  -2   4   3        2.11        3.59      0.44 o 
  -1   4   3      131.11      137.15      1.65 o 
   0   4   3       79.05       79.78      1.35 o 
   1   4   3       61.88       64.81      1.23 o 
   2   4   3      172.88      171.99      2.11 o 
   3   4   3        8.33        7.32      0.59 o 
   4   4   3      126.13      131.58      2.08 o 
   5   4   3       11.03       10.65      0.92 o 
   6   4   3       13.55       10.08      1.08 o 
   7   4   3       16.34       13.75      1.26 o 
   8   4   3       15.55       16.91      1.45 o 
   9   4   3        0.05        0.00      0.89 o 
  10   4   3        8.00        8.32      1.36 o 
  11   4   3        0.83        2.41      1.16 o 
 -10   5   3        9.14       10.83      1.43 o 
  -9   5   3        9.38       14.37      1.31 o 
  -8   5   3        4.00        5.81      0.90 o 
  -7   5   3        7.99        6.18      1.51 o 
  -6   5   3       13.09       15.24      1.23 o 
  -5   5   3       27.83       26.56      1.18 o 
  -4   5   3       98.25       91.56      1.86 o 
  -3   5   3       54.87       52.37      1.62 o 
  -2   5   3       23.66       24.96      1.15 o 
  -1   5   3        1.71        0.74      0.56 o 
   0   5   3       11.32       13.08      0.91 o 
   1   5   3       26.16       28.35      0.99 o 
   2   5   3        6.07        5.56      0.64 o 
   3   5   3       46.42       46.93      1.54 o 
   4   5   3       20.96       20.64      1.18 o 
   5   5   3       14.17       15.28      1.32 o 
   6   5   3        9.46        9.61      1.20 o 
   7   5   3       28.98       28.59      1.74 o 
   8   5   3        2.67        1.95      1.29 o 
   9   5   3        8.82        9.73      1.35 o 
  -8   6   3        8.08        5.31      1.25 o 
  -7   6   3        9.14        9.40      1.34 o 
  -6   6   3        5.61        2.05      1.20 o 
  -5   6   3        2.48        1.47      1.10 o 
  -4   6   3       55.97       58.68      1.87 o 
  -3   6   3        4.94        4.25      0.84 o 
  -2   6   3       38.32       34.53      1.46 o 
  -1   6   3        2.98        3.48      0.90 o 
   0   6   3       54.23       57.54      1.73 o 
   1   6   3       10.81       10.56      1.02 o 
   2   6   3       24.39       22.57      1.30 o 
   3   6   3       46.05       45.42      1.68 o 
   4   6   3       14.73       15.22      1.40 o 
   5   6   3       10.40        8.09      1.23 o 
   6   6   3        3.84        3.16      1.05 o 
   7   6   3        5.68        7.20      1.30 o 
   8   6   3        5.21        7.97      1.41 o 
  -5   7   3        0.56        1.19      1.05 o 
  -4   7   3        0.66        0.64      0.97 o 
  -3   7   3        0.88        2.40      1.49 o 
  -2   7   3        2.51        0.00      1.81 o 
  -1   7   3       11.26       15.39      2.04 o 
   0   7   3       11.70       14.62      1.62 o 
   1   7   3        8.32        6.97      1.29 o 
   2   7   3        0.11        0.00      1.05 o 
   3   7   3        6.52        9.07      1.31 o 
   4   7   3        8.68        7.54      1.26 o 
   5   7   3        0.92        1.16      1.07 o 
 -13   0   4        1.78        1.63      1.80 o 
 -12   0   4        1.17        0.00      1.49 o 
 -11   0   4        0.03        2.13      1.54 o 
 -10   0   4      228.03      229.53      7.17 o 
  -9   0   4        5.12        3.14      1.46 o 
  -8   0   4       62.01       59.75      2.04 o 
  -7   0   4      169.38      183.08      3.40 o 
  -6   0   4       93.43       97.00      1.82 o 
  -5   0   4      250.45      250.95      3.20 o 
  -4   0   4      292.64      250.59      4.02 o 
  -3   0   4       23.39       25.21      1.33 o 
  -2   0   4       12.59       13.24      0.63 o 
  -1   0   4      378.23      350.71      3.76 o 
   0   0   4       67.05       62.43      1.39 o 
   1   0   4       18.67       17.41      0.64 o 
   2   0   4       92.99      102.60      1.57 o 
   3   0   4      251.40      242.76      2.99 o 
   4   0   4       48.05       56.55      1.67 o 
   5   0   4       51.13       57.88      1.39 o 
   6   0   4       11.18       12.60      1.02 o 
   7   0   4      117.38      114.43      3.45 o 
   8   0   4      108.14      107.01      2.95 o 
   9   0   4      218.08      212.15      3.53 o 
  10   0   4       84.85       88.53      3.46 o 
  11   0   4        3.27        2.69      2.51 o 
  12   0   4       10.59       13.36      3.12 o 
 -13   1   4        4.67        7.36      1.42 o 
 -12   1   4        4.28        5.32      1.79 o 
 -11   1   4       10.31       11.47      2.08 o 
 -10   1   4        8.60       10.46      1.30 o 
  -9   1   4      127.65      128.32      2.52 o 
  -8   1   4       21.67       25.14      1.04 o 
  -7   1   4       75.88       76.65      1.53 o 
  -6   1   4       69.62       67.98      1.21 o 
  -5   1   4      711.63      674.37      4.93 o 
  -4   1   4      145.29      136.04      1.43 o 
  -3   1   4       46.43       49.77      0.81 o 
  -2   1   4      156.70      159.73      1.52 o 
  -1   1   4      703.75      662.13      4.62 o 
   0   1   4      288.61      285.49      2.46 o 
   1   1   4      657.81      669.99      5.05 o 
   2   1   4     2380.08     2513.11     17.29 o 
   3   1   4      362.99      395.42      3.07 o 
   4   1   4       88.36       93.55      1.37 o 
   5   1   4       71.33       73.64      1.12 o 
   6   1   4        9.54       12.43      0.65 o 
   7   1   4       96.31       99.23      1.61 o 
   8   1   4       38.90       40.86      1.09 o 
   9   1   4       25.43       26.35      1.06 o 
  10   1   4        2.24        2.61      0.75 o 
  11   1   4       14.36       14.26      2.01 o 
  12   1   4        7.37        7.79      2.89 o 
 -12   2   4        5.86        5.71      1.28 o 
 -11   2   4       16.09       16.95      1.33 o 
 -10   2   4        2.23        1.69      1.01 o 
  -9   2   4       25.00       24.84      1.34 o 
  -8   2   4       25.74       27.10      1.14 o 
  -7   2   4       39.84       35.69      1.17 o 
  -6   2   4        5.24        6.16      0.67 o 
  -5   2   4       59.08       63.20      1.25 o 
  -4   2   4     1232.52     1209.40     10.02 o 
  -3   2   4      393.99      392.32      3.59 o 
  -2   2   4      342.71      324.14      2.65 o 
  -1   2   4       45.23       48.31      0.83 o 
   0   2   4      549.46      573.49      4.16 o 
   1   2   4      330.45      352.64      3.17 o 
   2   2   4      198.79      205.43      2.05 o 
   3   2   4        4.34        5.58      0.35 o 
   4   2   4      124.19      125.03      1.43 o 
   5   2   4      104.34      109.82      1.41 o 
   6   2   4       94.16       90.52      1.49 o 
   7   2   4       34.79       37.62      1.21 o 
   8   2   4       11.34       11.97      1.33 o 
   9   2   4       15.13       17.43      1.36 o 
  10   2   4       12.37       12.97      1.34 o 
  11   2   4        0.81        1.85      1.90 o 
  12   2   4        0.60        0.38      1.06 o 
 -12   3   4        0.24        1.31      0.98 o 
 -11   3   4       10.08       12.71      1.45 o 
 -10   3   4       34.31       34.02      1.62 o 
  -9   3   4       25.49       23.93      1.24 o 
  -8   3   4       46.62       48.63      1.50 o 
  -7   3   4       39.60       38.33      1.32 o 
  -6   3   4       32.28       34.75      1.18 o 
  -5   3   4      241.00      241.48      2.96 o 
  -4   3   4       21.88       21.56      0.86 o 
  -3   3   4       19.73       21.47      0.65 o 
  -2   3   4      134.20      135.28      1.61 o 
  -1   3   4       58.21       61.90      0.98 o 
   0   3   4      263.26      270.17      2.38 o 
   1   3   4      456.46      474.90      4.05 o 
   2   3   4       32.43       33.49      1.18 o 
   3   3   4       65.01       67.71      1.52 o 
   4   3   4       29.04       30.80      1.08 o 
   5   3   4       31.77       30.78      1.05 o 
   6   3   4        1.88        1.57      0.64 o 
   7   3   4       87.74       86.13      2.01 o 
   8   3   4        1.08        2.15      0.85 o 
   9   3   4        0.45        0.00      1.22 o 
  10   3   4        0.71        0.00      0.91 o 
  11   3   4        1.30        0.83      1.05 o 
 -11   4   4        1.67        0.00      0.84 o 
 -10   4   4        4.18        4.50      0.90 o 
  -9   4   4        7.62        9.97      1.04 o 
  -8   4   4        5.85        5.06      0.84 o 
  -7   4   4       44.99       45.98      1.46 o 
  -6   4   4       11.81       10.94      1.00 o 
  -5   4   4       45.12       47.43      1.47 o 
  -4   4   4       95.17       93.22      3.03 o 
  -3   4   4       15.88       16.41      0.84 o 
  -2   4   4       19.75       18.94      0.70 o 
  -1   4   4       82.25       77.11      1.37 o 
   0   4   4      146.06      154.21      1.99 o 
   1   4   4       28.22       29.99      1.28 o 
   2   4   4        1.95        3.16      0.58 o 
   3   4   4       32.49       36.43      1.16 o 
   4   4   4       43.53       42.73      1.42 o 
   5   4   4       12.02       11.36      0.97 o 
   6   4   4      135.45      132.32      4.22 o 
   7   4   4       36.22       33.25      2.61 o 
   8   4   4        9.50        9.29      1.23 o 
   9   4   4        6.31        5.32      1.15 o 
  10   4   4        6.14        6.25      1.29 o 
 -10   5   4        0.46        1.79      1.00 o 
  -9   5   4        2.90        2.91      0.90 o 
  -8   5   4        7.40        6.22      0.96 o 
  -7   5   4        1.64        0.88      0.76 o 
  -6   5   4        6.53        6.04      0.83 o 
  -5   5   4      103.56       94.61      2.21 o 
  -4   5   4       65.44       65.63      1.83 o 
  -3   5   4       58.75       59.50      1.71 o 
  -2   5   4        1.33        0.89      0.62 o 
  -1   5   4       55.81       53.32      1.41 o 
   0   5   4       35.66       34.07      1.29 o 
   1   5   4       30.27       33.27      1.21 o 
   2   5   4       68.49       67.90      1.73 o 
   3   5   4       45.48       43.04      1.55 o 
   4   5   4       83.30       82.96      2.06 o 
   5   5   4        5.49        6.28      0.93 o 
   6   5   4        9.81        8.24      1.17 o 
   7   5   4        3.17        3.47      1.05 o 
   8   5   4        2.80        2.00      1.02 o 
   9   5   4        6.18        3.76      1.55 o 
  -8   6   4        2.52        2.40      1.15 o 
  -7   6   4       12.99       14.86      1.98 o 
  -6   6   4        4.55        3.95      1.08 o 
  -5   6   4        3.69        2.20      0.89 o 
  -4   6   4       53.15       53.00      2.67 o 
  -3   6   4        6.77        7.13      1.09 o 
  -2   6   4       12.36       14.73      1.32 o 
  -1   6   4       32.08       30.77      1.60 o 
   0   6   4       40.95       44.53      1.64 o 
   1   6   4        5.07        4.81      0.89 o 
   2   6   4       14.51       14.77      1.15 o 
   3   6   4        2.58        3.00      0.86 o 
   4   6   4        7.27        7.47      1.16 o 
   5   6   4        1.06        2.35      0.98 o 
   6   6   4        6.23        3.47      1.14 o 
   7   6   4        3.52        2.62      1.15 o 
  -4   7   4        3.91        5.25      1.42 o 
  -3   7   4        1.72        2.04      1.22 o 
  -2   7   4        0.98        0.00      1.08 o 
  -1   7   4        5.69        6.44      1.14 o 
   0   7   4       17.49       18.57      2.17 o 
   1   7   4        1.28        0.83      0.91 o 
   2   7   4       14.47       13.77      1.44 o 
   3   7   4        4.07        3.78      1.14 o 
   4   7   4        5.16        6.80      1.29 o 
 -13   0   5        3.74        2.92      2.48 o 
 -12   0   5        1.70        1.20      1.63 o 
 -11   0   5        0.79        2.33      1.60 o 
 -10   0   5       64.68       54.11      3.06 o 
  -9   0   5       51.76       53.95      2.87 o 
  -8   0   5        6.03        6.75      1.09 o 
  -7   0   5       15.13       19.90      1.28 o 
  -6   0   5        2.87        4.59      0.65 o 
  -5   0   5      147.68      148.79      3.19 o 
  -4   0   5      261.98      264.28      5.51 o 
  -3   0   5       21.44       21.47      0.86 o 
  -2   0   5        2.97        2.29      0.47 o 
  -1   0   5      656.61      639.36      6.45 o 
   0   0   5       41.39       46.97      1.07 o 
   1   0   5        0.20        0.01      0.34 o 
   2   0   5      186.54      188.42      2.47 o 
   3   0   5        3.90        4.35      0.53 o 
   4   0   5        7.43        9.31      0.90 o 
   5   0   5       14.55       14.34      0.84 o 
   6   0   5       19.50       21.96      1.08 o 
   7   0   5        1.42        2.30      0.78 o 
   8   0   5        6.87        7.88      1.19 o 
   9   0   5       10.35       11.36      1.14 o 
  10   0   5       14.30       13.57      1.93 o 
  11   0   5        3.10        5.05      2.07 o 
 -13   1   5        4.08        4.23      1.37 o 
 -12   1   5       11.61       12.23      1.52 o 
 -11   1   5       20.42       22.28      3.15 o 
 -10   1   5        1.61        1.80      1.03 o 
  -9   1   5       32.03       35.93      1.76 o 
  -8   1   5       20.84       20.06      1.42 o 
  -7   1   5       10.49        9.83      0.78 o 
  -6   1   5       53.07       53.06      1.27 o 
  -5   1   5      180.45      173.88      1.82 o 
  -4   1   5      376.15      363.83      3.00 o 
  -3   1   5      107.36      110.06      1.30 o 
  -2   1   5      644.45      616.32      4.48 o 
  -1   1   5       95.53       92.42      1.09 o 
   0   1   5      122.56      117.62      1.45 o 
   1   1   5      192.68      188.77      1.92 o 
   2   1   5      198.78      197.09      2.07 o 
   3   1   5      284.90      298.71      2.51 o 
   4   1   5       55.42       53.60      0.93 o 
   5   1   5      165.68      166.93      1.84 o 
   6   1   5        8.25        9.75      0.60 o 
   7   1   5       44.73       45.34      1.09 o 
   8   1   5       36.67       38.92      1.17 o 
   9   1   5       48.63       50.46      1.67 o 
  10   1   5        1.92        3.17      1.00 o 
  11   1   5       10.44       10.08      1.28 o 
  12   1   5        2.02        2.72      2.37 o 
 -12   2   5        3.69        3.14      1.24 o 
 -11   2   5       17.45       17.54      1.62 o 
 -10   2   5        7.81        8.88      1.12 o 
  -9   2   5       20.62       24.02      1.19 o 
  -8   2   5       15.41       12.96      1.56 o 
  -7   2   5       14.84       15.49      0.93 o 
  -6   2   5        8.78        6.86      0.70 o 
  -5   2   5       72.00       72.13      1.28 o 
  -4   2   5      466.22      444.03      3.56 o 
  -3   2   5      161.01      161.89      1.70 o 
  -2   2   5        3.09        3.61      0.38 o 
  -1   2   5      255.88      269.63      2.34 o 
   0   2   5      506.83      542.55      4.03 o 
   1   2   5      217.63      206.90      2.40 o 
   2   2   5      203.05      228.05      2.62 o 
   3   2   5      141.07      144.06      2.22 o 
   4   2   5       14.89       13.79      0.87 o 
   5   2   5        1.22        1.55      0.52 o 
   6   2   5       59.26       61.18      1.45 o 
   7   2   5       12.87       12.12      0.88 o 
   8   2   5       16.31       17.89      1.15 o 
   9   2   5       19.23       20.11      1.47 o 
  10   2   5        9.29        8.74      1.36 o 
  11   2   5        2.90        3.69      1.14 o 
  12   2   5        0.48        1.66      1.19 o 
 -12   3   5        0.95        0.00      0.98 o 
 -11   3   5        5.46        4.81      1.26 o 
 -10   3   5       11.16       10.64      1.06 o 
  -9   3   5        5.13        3.63      0.83 o 
  -8   3   5       49.32       49.43      1.79 o 
  -7   3   5       34.90       36.60      1.28 o 
  -6   3   5       20.74       19.08      0.98 o 
  -5   3   5      147.10      142.48      2.41 o 
  -4   3   5       23.66       24.44      0.94 o 
  -3   3   5       61.11       63.01      1.56 o 
  -2   3   5       20.00       18.22      0.65 o 
  -1   3   5       45.53       46.92      0.93 o 
   0   3   5       39.52       41.97      1.01 o 
   1   3   5       63.16       62.73      1.40 o 
   2   3   5       17.04       23.01      0.90 o 
   3   3   5       73.80       70.43      1.46 o 
   4   3   5       60.47       58.20      1.41 o 
   5   3   5       72.23       66.13      1.51 o 
   6   3   5       22.71       21.21      1.17 o 
   7   3   5        5.14        5.14      0.88 o 
   8   3   5       25.44       22.58      1.52 o 
   9   3   5        8.55        6.75      1.29 o 
  10   3   5        0.81        0.60      0.97 o 
  11   3   5        2.04        2.52      1.26 o 
 -11   4   5        0.35        1.95      1.04 o 
 -10   4   5        3.36        2.85      0.91 o 
  -9   4   5        1.15        1.68      0.84 o 
  -8   4   5       14.52       12.37      1.03 o 
  -7   4   5        5.79        6.25      0.94 o 
  -6   4   5       10.30       12.06      0.92 o 
  -5   4   5       16.96       15.20      0.94 o 
  -4   4   5       84.82       83.20      1.68 o 
  -3   4   5       27.23       28.77      1.18 o 
  -2   4   5       54.53       54.14      1.20 o 
  -1   4   5        8.13        6.98      0.65 o 
   0   4   5      159.43      153.98      2.28 o 
   1   4   5       14.69       13.21      0.86 o 
   2   4   5      238.68      244.24      3.10 o 
   3   4   5      116.78      111.78      1.99 o 
   4   4   5       20.60       18.97      0.99 o 
   5   4   5       21.11       19.79      1.19 o 
   6   4   5       97.05       95.86      2.48 o 
   7   4   5        3.04        2.37      0.95 o 
   8   4   5        0.79        0.52      0.86 o 
   9   4   5        5.07        4.51      1.17 o 
  10   4   5        0.42        1.03      1.09 o 
  -9   5   5        3.79        3.13      0.93 o 
  -8   5   5        1.17        1.42      0.82 o 
  -7   5   5        0.44        0.08      0.82 o 
  -6   5   5       15.11       14.91      1.21 o 
  -5   5   5      144.72      147.19      4.09 o 
  -4   5   5        5.44        4.10      0.86 o 
  -3   5   5        9.35        9.17      1.10 o 
  -2   5   5       31.34       27.75      1.91 o 
  -1   5   5       17.18       19.96      1.28 o 
   0   5   5       22.51       20.98      1.06 o 
   1   5   5       42.25       41.15      1.37 o 
   2   5   5       58.46       57.88      1.57 o 
   3   5   5       21.71       19.01      1.23 o 
   4   5   5        7.72        9.08      1.07 o 
   5   5   5        4.84        4.56      1.14 o 
   6   5   5        5.29        6.37      1.38 o 
   7   5   5        0.03        0.22      0.92 o 
   8   5   5        1.15        1.61      1.04 o 
   9   5   5        0.33        0.00      1.09 o 
  -7   6   5        3.55        3.77      1.23 o 
  -6   6   5        5.91        4.52      1.18 o 
  -5   6   5        4.60        5.61      1.13 o 
  -4   6   5        8.06        6.01      1.14 o 
  -3   6   5        5.32        4.13      1.08 o 
  -2   6   5        5.78        5.61      1.14 o 
  -1   6   5       39.64       39.80      1.85 o 
   0   6   5        0.49        0.43      0.82 o 
   1   6   5       46.66       50.46      1.74 o 
   2   6   5        6.25        4.55      0.94 o 
   3   6   5        5.17        4.58      0.92 o 
   4   6   5        5.25        4.38      0.96 o 
   5   6   5        1.73        0.00      0.98 o 
   6   6   5       16.84       20.85      1.73 o 
   7   6   5        2.01        1.51      1.25 o 
  -4   7   5        0.84        0.00      1.19 o 
  -3   7   5        1.21        1.30      1.04 o 
  -2   7   5        3.90        3.83      1.11 o 
  -1   7   5        1.22        1.39      1.07 o 
   0   7   5        4.77        3.73      1.56 o 
   1   7   5        0.42        2.01      1.13 o 
   2   7   5       17.30       17.05      1.80 o 
   3   7   5        0.48        1.57      1.07 o 
 -12   0   6        2.94        0.60      1.66 o 
 -11   0   6        0.94        3.37      1.71 o 
 -10   0   6        0.11        0.00      1.31 o 
  -9   0   6        4.88        5.31      1.63 o 
  -8   0   6        3.28        4.92      1.30 o 
  -7   0   6       10.36       12.49      1.19 o 
  -6   0   6       19.16       18.73      1.00 o 
  -5   0   6       47.88       45.58      2.35 o 
  -4   0   6      137.25      127.96      2.17 o 
  -3   0   6       27.35       26.76      1.00 o 
  -2   0   6        4.07        3.62      0.57 o 
  -1   0   6      640.88      643.50      6.64 o 
   0   0   6      136.60      133.69      2.00 o 
   1   0   6      805.36      822.42     10.47 o 
   2   0   6      580.08      591.39      7.53 o 
   3   0   6       64.38       61.38      1.38 o 
   4   0   6        3.39        4.10      0.60 o 
   5   0   6       58.64       59.69      1.55 o 
   6   0   6      137.74      130.08      3.57 o 
   7   0   6      165.16      165.56      3.38 o 
   8   0   6       18.25       20.23      1.54 o 
   9   0   6       12.98       11.70      1.41 o 
  10   0   6        4.51        6.31      1.65 o 
  11   0   6        1.15        0.00      2.11 o 
 -12   1   6        6.91        7.81      1.41 o 
 -11   1   6        6.75        7.73      1.34 o 
 -10   1   6        1.17        0.00      0.96 o 
  -9   1   6        6.16        7.55      1.00 o 
  -8   1   6       79.25       77.45      1.95 o 
  -7   1   6       33.86       32.76      1.16 o 
  -6   1   6       44.36       43.41      1.49 o 
  -5   1   6       26.17       27.05      0.78 o 
  -4   1   6       75.30       81.29      1.21 o 
  -3   1   6       72.12       67.60      1.06 o 
  -2   1   6        4.32        5.06      0.42 o 
  -1   1   6       68.87       73.95      1.03 o 
   0   1   6      566.46      581.06      4.56 o 
   1   1   6      502.14      523.45      4.70 o 
   2   1   6       17.49       19.97      0.82 o 
   3   1   6       11.25       13.68      0.67 o 
   4   1   6       85.08       84.66      1.36 o 
   5   1   6       37.74       39.30      1.34 o 
   6   1   6       89.64       90.31      1.74 o 
   7   1   6       36.39       35.52      1.26 o 
   8   1   6       25.17       25.36      1.17 o 
   9   1   6        5.81        6.45      1.38 o 
  10   1   6       12.24       15.93      1.44 o 
  11   1   6        6.88        4.75      1.39 o 
 -12   2   6       10.38       15.85      2.22 o 
 -11   2   6        7.40        9.16      1.21 o 
 -10   2   6        8.71       10.16      1.17 o 
  -9   2   6       15.51       16.68      1.25 o 
  -8   2   6       48.19       45.68      1.64 o 
  -7   2   6      101.80      101.47      2.61 o 
  -6   2   6      194.29      193.83      2.65 o 
  -5   2   6      161.71      155.00      2.01 o 
  -4   2   6       70.78       68.77      1.26 o 
  -3   2   6      221.19      215.84      2.14 o 
  -2   2   6      105.16      107.28      1.36 o 
  -1   2   6      123.95      121.98      1.49 o 
   0   2   6      185.91      190.07      2.07 o 
   1   2   6       86.78       85.37      1.51 o 
   2   2   6       91.60       87.76      1.57 o 
   3   2   6       73.29       73.14      1.47 o 
   4   2   6        7.00        7.74      0.74 o 
   5   2   6       49.01       48.05      1.41 o 
   6   2   6       61.33       67.53      1.59 o 
   7   2   6       24.96       24.42      1.10 o 
   8   2   6       61.98       61.23      1.84 o 
   9   2   6        0.01        0.70      0.80 o 
  10   2   6        0.67        0.00      0.96 o 
  11   2   6        1.31        0.13      1.22 o 
 -11   3   6        6.67        8.75      1.24 o 
 -10   3   6        0.06        0.00      0.87 o 
  -9   3   6        5.00        5.96      0.91 o 
  -8   3   6       18.92       20.31      1.15 o 
  -7   3   6       24.47       23.52      1.14 o 
  -6   3   6       33.11       29.38      1.18 o 
  -5   3   6       47.43       45.63      1.35 o 
  -4   3   6       13.50       16.35      1.41 o 
  -3   3   6       54.93       54.40      1.16 o 
  -2   3   6       10.02       11.03      0.64 o 
  -1   3   6       18.98       20.09      0.88 o 
   0   3   6       10.53       12.13      0.82 o 
   1   3   6      253.87      245.73      2.98 o 
   2   3   6        6.82        7.38      0.71 o 
   3   3   6       34.11       30.89      1.40 o 
   4   3   6       27.23       27.88      1.09 o 
   5   3   6       41.22       40.86      1.29 o 
   6   3   6       34.90       29.30      1.34 o 
   7   3   6       23.72       21.56      1.47 o 
   8   3   6        2.39        1.12      0.82 o 
   9   3   6        1.58        1.80      1.00 o 
  10   3   6        0.54        0.20      1.02 o 
 -10   4   6        0.66        1.05      0.87 o 
  -9   4   6        1.66        1.44      1.06 o 
  -8   4   6       30.70       34.09      1.44 o 
  -7   4   6        4.08        4.15      0.81 o 
  -6   4   6       69.39       68.22      1.88 o 
  -5   4   6       19.03       18.40      1.15 o 
  -4   4   6        0.01        0.00      0.60 o 
  -3   4   6        4.91        3.53      1.27 o 
  -2   4   6       46.58       46.12      1.50 o 
  -1   4   6       15.95       16.50      1.02 o 
   0   4   6       23.30       22.74      1.34 o 
   1   4   6        2.60        2.33      1.03 o 
   2   4   6      140.31      132.76      2.23 o 
   3   4   6        9.58       10.55      0.86 o 
   4   4   6        1.57        1.32      0.65 o 
   5   4   6       23.00       20.53      1.25 o 
   6   4   6       48.74       47.41      1.74 o 
   7   4   6        4.70        1.94      0.97 o 
   8   4   6        0.93        0.00      0.99 o 
   9   4   6        5.55        4.36      1.21 o 
  -9   5   6        2.71        2.52      1.04 o 
  -8   5   6        1.59        0.84      0.88 o 
  -7   5   6        9.43        7.57      1.36 o 
  -6   5   6        4.19        5.64      1.16 o 
  -5   5   6       55.06       56.77      2.15 o 
  -4   5   6       12.08       11.36      1.25 o 
  -3   5   6        4.65        3.03      0.89 o 
  -2   5   6       10.43        8.60      1.09 o 
  -1   5   6        5.57        5.13      0.95 o 
   0   5   6       41.98       40.99      1.41 o 
   1   5   6       28.96       25.98      1.30 o 
   2   5   6       32.18       33.47      1.34 o 
   3   5   6       56.97       55.38      1.79 o 
   4   5   6        0.84        0.71      0.77 o 
   5   5   6        0.47        0.00      0.75 o 
   6   5   6        0.56        0.31      0.94 o 
   7   5   6        1.00        1.53      1.03 o 
   8   5   6        1.76        1.71      1.14 o 
  -7   6   6        2.09        0.69      1.19 o 
  -6   6   6        3.78        1.37      1.06 o 
  -5   6   6        1.21        1.43      1.02 o 
  -4   6   6        1.71        1.81      1.13 o 
  -3   6   6        5.45        4.56      1.07 o 
  -2   6   6        0.85        0.45      0.89 o 
  -1   6   6        1.79        0.60      0.86 o 
   0   6   6        9.97        9.01      1.19 o 
   1   6   6        6.97        8.26      0.94 o 
   2   6   6        0.30        0.00      0.79 o 
   3   6   6        2.30        4.22      0.96 o 
   4   6   6        0.72        0.00      0.85 o 
   5   6   6        1.14        1.28      1.06 o 
   6   6   6        5.82        7.64      1.36 o 
  -2   7   6        4.19        3.17      1.15 o 
  -1   7   6        7.47        7.83      1.36 o 
   0   7   6        1.77        2.28      1.12 o 
   1   7   6        1.85        1.62      1.78 o 
 -12   0   7        2.75        4.38      1.91 o 
 -11   0   7        1.18        0.79      1.56 o 
 -10   0   7        1.59        0.00      2.27 o 
  -9   0   7       65.02       67.46      3.37 o 
  -8   0   7       97.33      100.76      2.81 o 
  -7   0   7        9.29       11.65      1.25 o 
  -6   0   7       26.83       30.23      1.54 o 
  -5   0   7       63.08       63.13      1.67 o 
  -4   0   7      147.41      151.95      3.33 o 
  -3   0   7        3.86        3.81      0.64 o 
  -2   0   7      105.26       96.90      2.03 o 
  -1   0   7       53.44       54.89      2.26 o 
   0   0   7       17.12       15.16      0.78 o 
   1   0   7      438.97      454.73      7.78 o 
   2   0   7       12.80       12.45      0.97 o 
   3   0   7       35.48       35.40      1.14 o 
   4   0   7        0.31        1.01      0.72 o 
   5   0   7       82.03       84.36      2.36 o 
   6   0   7       79.07       84.00      2.51 o 
   7   0   7       30.09       31.81      1.77 o 
   8   0   7       61.51       66.00      2.45 o 
   9   0   7        0.55        0.00      1.36 o 
  10   0   7        1.80        0.00      1.34 o 
  11   0   7        1.53        0.00      2.12 o 
 -12   1   7        2.28        2.95      1.30 o 
 -11   1   7        9.88        9.85      1.55 o 
 -10   1   7        0.49        0.00      1.01 o 
  -9   1   7       17.37       20.14      1.32 o 
  -8   1   7        1.17        2.43      0.85 o 
  -7   1   7      196.30      200.08      2.77 o 
  -6   1   7       30.18       32.81      1.03 o 
  -5   1   7       57.14       61.69      1.33 o 
  -4   1   7      185.86      180.21      1.99 o 
  -3   1   7      126.72      131.09      1.60 o 
  -2   1   7       59.50       58.28      1.02 o 
  -1   1   7       37.87       41.86      0.85 o 
   0   1   7       89.84       99.01      1.22 o 
   1   1   7       45.20       48.83      1.28 o 
   2   1   7       14.54       14.53      0.75 o 
   3   1   7       73.00       72.99      1.29 o 
   4   1   7       20.47       24.55      0.97 o 
   5   1   7       68.70       67.07      1.59 o 
   6   1   7       98.28       97.14      1.89 o 
   7   1   7       29.08       29.36      1.37 o 
   8   1   7       10.68       10.57      1.09 o 
   9   1   7        0.49        0.85      0.95 o 
  10   1   7        2.07        1.52      1.06 o 
  11   1   7        0.44        0.07      1.24 o 
 -11   2   7        6.97        8.74      1.38 o 
 -10   2   7        0.79        1.54      0.94 o 
  -9   2   7        7.65        7.77      1.09 o 
  -8   2   7       73.08       81.98      1.89 o 
  -7   2   7       43.73       42.53      1.38 o 
  -6   2   7       11.00       10.75      0.89 o 
  -5   2   7        5.10        5.59      0.63 o 
  -4   2   7       32.11       35.40      1.01 o 
  -3   2   7       49.78       48.03      1.26 o 
  -2   2   7       89.72       90.30      1.30 o 
  -1   2   7        1.96        2.11      0.47 o 
   0   2   7       36.05       39.51      1.15 o 
   1   2   7       13.23       15.15      0.92 o 
   2   2   7       38.80       37.13      1.14 o 
   3   2   7        4.36        5.07      0.65 o 
   4   2   7       12.28       11.66      0.84 o 
   5   2   7       11.53       10.62      0.87 o 
   6   2   7        2.91        2.45      0.70 o 
   7   2   7        0.70        0.38      0.69 o 
   8   2   7       20.34       20.56      1.64 o 
   9   2   7        3.46        4.06      0.98 o 
  10   2   7        2.65        1.73      1.38 o 
  11   2   7        0.11        0.00      2.17 o 
 -11   3   7        0.34        0.88      0.99 o 
 -10   3   7        0.36        0.98      0.91 o 
  -9   3   7       17.85       15.73      1.17 o 
  -8   3   7        9.77        8.40      0.95 o 
  -7   3   7        2.01        3.38      0.75 o 
  -6   3   7       88.69       87.13      1.84 o 
  -5   3   7       26.58       30.19      1.49 o 
  -4   3   7       54.28       54.79      1.40 o 
  -3   3   7       66.98       69.17      1.72 o 
  -2   3   7        7.04        6.16      0.69 o 
  -1   3   7       18.76       18.37      0.93 o 
   0   3   7       57.59       58.02      1.44 o 
   1   3   7       29.70       29.93      1.24 o 
   2   3   7       14.90       14.45      0.90 o 
   3   3   7       49.77       50.20      1.43 o 
   4   3   7       26.58       23.32      1.08 o 
   5   3   7       22.63       23.20      1.12 o 
   6   3   7       23.94       21.51      1.29 o 
   7   3   7       15.00       14.92      1.21 o 
   8   3   7        0.14        0.00      0.80 o 
   9   3   7        3.86        4.62      1.17 o 
  10   3   7        3.48        4.02      1.28 o 
 -10   4   7        3.27        3.05      1.06 o 
  -9   4   7        0.88        1.52      0.84 o 
  -8   4   7       17.35       20.48      1.27 o 
  -7   4   7       27.85       27.07      1.46 o 
  -6   4   7       28.30       30.79      2.14 o 
  -5   4   7       11.02       12.50      1.25 o 
  -4   4   7        2.26        1.63      0.81 o 
  -3   4   7       13.59       14.82      1.24 o 
  -2   4   7       37.32       35.98      1.57 o 
  -1   4   7       89.13       90.08      1.86 o 
   0   4   7      140.20      142.36      2.38 o 
   1   4   7       47.39       47.15      1.58 o 
   2   4   7       55.39       56.82      1.79 o 
   3   4   7        4.71        4.62      0.74 o 
   4   4   7        3.89        1.86      0.71 o 
   5   4   7        7.99       11.21      1.09 o 
   6   4   7        2.83        0.69      0.83 o 
   7   4   7        0.84        0.39      0.80 o 
   8   4   7        0.47        0.15      1.08 o 
   9   4   7        0.09        0.00      1.02 o 
  -8   5   7        0.24        0.00      1.35 o 
  -7   5   7        4.64        4.57      1.25 o 
  -6   5   7       14.91       16.50      1.54 o 
  -5   5   7        3.08        2.08      1.17 o 
  -4   5   7        0.57        0.00      0.84 o 
  -3   5   7        6.11        6.68      1.09 o 
  -2   5   7       23.61       21.73      1.51 o 
  -1   5   7       20.33       24.00      1.53 o 
   0   5   7        6.42        7.41      0.88 o 
   1   5   7       10.58        8.65      0.92 o 
   2   5   7        5.24        6.11      0.88 o 
   3   5   7       23.03       22.50      1.39 o 
   4   5   7        0.66        1.61      0.85 o 
   5   5   7        8.43        8.43      1.11 o 
   6   5   7        3.27        4.92      1.23 o 
   7   5   7        2.05        0.93      1.11 o 
  -6   6   7        3.79        4.20      1.22 o 
  -5   6   7        0.00        0.66      1.06 o 
  -4   6   7        0.78        0.00      0.96 o 
  -3   6   7        0.89        0.14      0.89 o 
  -2   6   7        8.68        7.38      1.20 o 
  -1   6   7       23.39       26.29      1.72 o 
   0   6   7        3.17        2.66      1.09 o 
   1   6   7        5.16        4.10      1.06 o 
   2   6   7        2.52        2.18      1.29 o 
   3   6   7        0.46        0.00      0.83 o 
   4   6   7        0.32        0.00      0.79 o 
   5   6   7        4.48        3.91      1.22 o 
 -12   0   8        3.01        4.44      1.99 o 
 -11   0   8        1.32        0.00      1.61 o 
 -10   0   8        9.24        9.56      1.99 o 
  -9   0   8        8.76        7.08      1.80 o 
  -8   0   8       71.62       74.39      3.87 o 
  -7   0   8        9.71       10.52      1.26 o 
  -6   0   8        2.85        1.50      0.95 o 
  -5   0   8        1.80        1.36      0.82 o 
  -4   0   8        6.96        7.64      1.20 o 
  -3   0   8        1.65        2.29      0.66 o 
  -2   0   8        1.60        0.77      0.79 o 
  -1   0   8      369.73      370.00      5.73 o 
   0   0   8       13.38       13.27      1.28 o 
   1   0   8       30.91       28.35      1.38 o 
   2   0   8      280.16      271.06      4.43 o 
   3   0   8        1.63        0.11      0.77 o 
   4   0   8       38.75       39.50      1.73 o 
   5   0   8       75.20       73.60      2.35 o 
   6   0   8        0.02        0.00      0.87 o 
   7   0   8        9.12       13.36      1.91 o 
   8   0   8       12.10       11.41      1.91 o 
   9   0   8        1.92        2.70      1.71 o 
  10   0   8        0.35        0.00      1.51 o 
 -11   1   8        0.89        0.15      1.14 o 
 -10   1   8        5.72        4.70      1.25 o 
  -9   1   8       57.32       60.38      1.93 o 
  -8   1   8        6.83        5.49      0.98 o 
  -7   1   8        0.88        0.98      1.03 o 
  -6   1   8        9.88        8.21      0.75 o 
  -5   1   8       29.54       32.13      1.03 o 
  -4   1   8       31.12       28.79      0.95 o 
  -3   1   8       26.59       23.54      0.78 o 
  -2   1   8       13.08       11.86      0.92 o 
  -1   1   8       24.83       26.10      0.85 o 
   0   1   8       11.87        9.71      0.62 o 
   1   1   8       20.46       19.64      0.77 o 
   2   1   8       81.51       82.59      1.58 o 
   3   1   8      214.43      213.16      2.75 o 
   4   1   8       45.88       44.41      1.47 o 
   5   1   8        1.54        1.85      0.77 o 
   6   1   8       50.93       48.80      1.65 o 
   7   1   8       20.87       18.69      1.27 o 
   8   1   8        1.15        0.00      0.81 o 
   9   1   8        3.86        2.42      1.09 o 
  10   1   8        1.52        0.21      1.29 o 
 -11   2   8        2.08        1.32      1.22 o 
 -10   2   8        7.91        8.73      1.19 o 
  -9   2   8       23.31       25.18      1.47 o 
  -8   2   8        9.51        9.96      1.09 o 
  -7   2   8       24.10       20.31      1.11 o 
  -6   2   8       20.68       20.66      1.24 o 
  -5   2   8       50.60       51.46      1.42 o 
  -4   2   8       52.72       55.12      1.41 o 
  -3   2   8       11.40       11.57      0.85 o 
  -2   2   8        9.82        6.47      0.63 o 
  -1   2   8        4.90        4.65      0.84 o 
   0   2   8       12.93       12.12      1.03 o 
   1   2   8       88.83       92.32      1.87 o 
   2   2   8      157.28      151.78      2.32 o 
   3   2   8        8.26        7.06      0.89 o 
   4   2   8        7.18        7.99      0.82 o 
   5   2   8       79.73       72.31      1.72 o 
   6   2   8       25.35       23.12      1.15 o 
   7   2   8        4.84        3.75      0.90 o 
   8   2   8        3.82        2.38      1.03 o 
   9   2   8        0.28        0.00      0.94 o 
  10   2   8        0.16        0.00      1.20 o 
 -10   3   8        1.06        2.99      1.02 o 
  -9   3   8       29.66       32.03      1.65 o 
  -8   3   8       39.52       36.65      1.48 o 
  -7   3   8        7.20        6.38      0.88 o 
  -6   3   8       10.38       10.15      1.03 o 
  -5   3   8       25.60       27.62      1.54 o 
  -4   3   8       41.62       41.20      1.75 o 
  -3   3   8       68.62       69.89      1.83 o 
  -2   3   8      102.92      104.38      1.95 o 
  -1   3   8      122.09      118.37      2.10 o 
   0   3   8       75.14       73.67      1.84 o 
   1   3   8       20.49       17.35      1.01 o 
   2   3   8       21.84       23.67      1.12 o 
   3   3   8       29.94       30.90      1.23 o 
   4   3   8       28.59       26.11      1.18 o 
   5   3   8       24.46       24.14      1.19 o 
   6   3   8        2.20        3.19      0.76 o 
   7   3   8        2.41        3.12      0.93 o 
   8   3   8        3.30        3.98      0.99 o 
   9   3   8        0.11        0.00      1.21 o 
  -9   4   8        0.75        0.19      1.11 o 
  -8   4   8        5.45        5.59      1.21 o 
  -7   4   8       21.85       21.42      1.64 o 
  -6   4   8       14.00       16.05      1.48 o 
  -5   4   8       16.36       15.45      1.40 o 
  -4   4   8       19.48       19.60      1.47 o 
  -3   4   8        3.39        3.38      1.49 o 
  -2   4   8       65.15       60.58      2.08 o 
  -1   4   8       15.87       17.78      1.05 o 
   0   4   8       30.89       29.22      1.36 o 
   1   4   8       15.14       15.62      1.05 o 
   2   4   8       25.43       28.12      1.31 o 
   3   4   8        6.95        6.25      0.85 o 
   4   4   8        5.19        6.98      0.89 o 
   5   4   8        3.65        3.71      0.96 o 
   6   4   8        0.75        0.00      0.81 o 
   7   4   8        1.04        2.65      0.96 o 
   8   4   8        0.14        0.00      1.60 o 
  -7   5   8        2.02        0.60      1.09 o 
  -6   5   8        9.10       11.74      1.44 o 
  -5   5   8        1.54        2.48      1.19 o 
  -4   5   8        1.72        0.62      0.94 o 
  -3   5   8        1.87        0.30      1.02 o 
  -2   5   8       22.97       23.43      1.60 o 
  -1   5   8        2.58        2.60      0.91 o 
   0   5   8        3.05        3.88      0.87 o 
   1   5   8       10.01       11.18      1.16 o 
   2   5   8        7.80        4.79      0.96 o 
   3   5   8        0.73        1.78      0.87 o 
   4   5   8        6.42        6.87      1.08 o 
   5   5   8        7.06        7.12      1.09 o 
   6   5   8        0.34        0.00      0.93 o 
  -5   6   8        1.47        0.66      1.12 o 
  -4   6   8        3.64        5.11      1.28 o 
  -3   6   8        0.42        1.30      1.01 o 
  -2   6   8        5.51        7.45      1.24 o 
  -1   6   8        6.42        4.95      1.12 o 
   0   6   8        0.16        1.80      0.97 o 
   1   6   8        0.57        1.55      0.96 o 
   2   6   8        2.43        1.73      0.93 o 
   3   6   8        0.52        1.26      0.98 o 
 -11   0   9        0.38        0.07      1.70 o 
 -10   0   9        9.52       12.47      2.14 o 
  -9   0   9        4.46        2.77      1.64 o 
  -8   0   9       35.31       34.11      2.52 o 
  -7   0   9       34.73       33.31      1.82 o 
  -6   0   9        2.20        2.43      1.01 o 
  -5   0   9       20.88       20.58      1.22 o 
  -4   0   9        8.38       10.04      0.98 o 
  -3   0   9        0.00        0.85      0.72 o 
  -2   0   9        3.97        3.20      0.75 o 
  -1   0   9       38.20       37.61      1.63 o 
   0   0   9       39.54       42.31      1.71 o 
   1   0   9        0.11        1.14      0.80 o 
   2   0   9       25.07       30.75      2.14 o 
   3   0   9      100.47      100.78      2.69 o 
   4   0   9       33.68       32.08      2.51 o 
   5   0   9        5.16        3.30      1.38 o 
   6   0   9       57.12       56.34      3.01 o 
   7   0   9        2.29        0.00      1.43 o 
   8   0   9        2.46        2.11      1.52 o 
   9   0   9        0.16        0.00      2.24 o 
  10   0   9        0.09        0.16      1.63 o 
 -11   1   9        0.24        2.45      1.61 o 
 -10   1   9        3.28        4.06      1.38 o 
  -9   1   9       29.07       28.63      1.55 o 
  -8   1   9       21.37       23.04      1.35 o 
  -7   1   9        3.47        3.81      0.89 o 
  -6   1   9        0.28        1.24      0.61 o 
  -5   1   9       37.61       41.59      1.20 o 
  -4   1   9       18.02       17.47      1.26 o 
  -3   1   9       39.76       39.25      1.12 o 
  -2   1   9       52.71       56.49      1.30 o 
  -1   1   9       58.59       62.53      1.31 o 
   0   1   9       25.15       23.88      0.90 o 
   1   1   9      193.75      199.14      4.07 o 
   2   1   9       52.06       48.70      1.62 o 
   3   1   9       45.36       44.29      1.76 o 
   4   1   9       58.36       55.54      1.72 o 
   5   1   9       19.32       20.70      1.25 o 
   6   1   9        2.99        3.10      0.86 o 
   7   1   9       18.76       20.58      1.59 o 
   8   1   9        1.36        2.12      1.08 o 
   9   1   9        0.01        0.04      1.13 o 
  10   1   9        0.39        0.22      1.48 o 
 -10   2   9        4.33        4.72      1.09 o 
  -9   2   9       15.32       17.90      1.37 o 
  -8   2   9        4.72        3.89      1.00 o 
  -7   2   9       18.68       17.94      1.26 o 
  -6   2   9       29.67       29.10      1.38 o 
  -5   2   9       39.60       40.14      2.30 o 
  -4   2   9       33.63       33.81      1.22 o 
  -3   2   9        2.63        1.30      0.72 o 
  -2   2   9        2.44        2.21      0.68 o 
  -1   2   9       67.07       66.82      1.58 o 
   0   2   9       43.08       38.78      1.27 o 
   1   2   9        2.46        2.88      0.71 o 
   2   2   9       62.38       61.25      1.58 o 
   3   2   9       25.45       21.02      1.09 o 
   4   2   9       11.96       12.49      1.10 o 
   5   2   9        4.08        4.13      0.88 o 
   6   2   9       18.77       15.49      1.48 o 
   7   2   9        1.66        1.56      0.89 o 
   8   2   9        1.95        0.86      1.03 o 
   9   2   9        0.14        1.97      1.10 o 
 -10   3   9        0.39        0.49      1.20 o 
  -9   3   9        5.63        8.67      1.35 o 
  -8   3   9       15.91       16.36      1.35 o 
  -7   3   9        6.60        8.26      1.28 o 
  -6   3   9        4.38        4.34      1.28 o 
  -5   3   9       20.04       18.36      1.44 o 
  -4   3   9        2.69        2.93      0.92 o 
  -3   3   9       26.67       27.65      1.33 o 
  -2   3   9       37.53       36.27      2.01 o 
  -1   3   9       48.32       48.63      1.48 o 
   0   3   9       10.71       10.69      0.91 o 
   1   3   9       26.48       26.79      1.20 o 
   2   3   9       38.13       37.27      1.37 o 
   3   3   9        2.04        2.57      0.74 o 
   4   3   9       21.37       19.37      1.14 o 
   5   3   9        6.79        6.85      0.89 o 
   6   3   9        1.10        1.64      0.75 o 
   7   3   9        0.09        0.00      0.93 o 
   8   3   9        0.82        0.00      1.04 o 
  -8   4   9        4.55        4.89      1.24 o 
  -7   4   9        5.08        4.58      1.19 o 
  -6   4   9        0.96        0.00      0.95 o 
  -5   4   9        5.28        4.35      1.13 o 
  -4   4   9        5.75        3.77      1.04 o 
  -3   4   9       71.75       72.96      2.38 o 
  -2   4   9       38.54       35.78      1.78 o 
  -1   4   9        1.36        2.01      0.79 o 
   0   4   9        1.19        1.97      0.72 o 
   1   4   9        3.50        2.91      0.80 o 
   2   4   9        4.61        4.01      0.81 o 
   3   4   9        0.42        0.96      0.72 o 
   4   4   9        4.72        2.34      0.80 o 
   5   4   9        4.25        4.09      1.01 o 
   6   4   9        5.17        5.19      1.05 o 
   7   4   9        1.34        0.00      0.94 o 
  -6   5   9        0.22        0.04      1.08 o 
  -5   5   9        2.42        2.80      1.13 o 
  -4   5   9        1.86        0.06      0.97 o 
  -3   5   9        1.97        4.44      1.09 o 
  -2   5   9        5.40        4.25      1.11 o 
  -1   5   9        1.50        1.47      0.91 o 
   0   5   9        0.20        0.18      0.74 o 
   1   5   9        0.29        0.12      0.74 o 
   2   5   9        1.21        0.94      0.79 o 
   3   5   9        0.23        0.08      1.01 o 
   4   5   9        7.09        6.51      1.43 o 
   5   5   9        2.36        4.59      1.18 o 
  -2   6   9        2.62        2.84      1.16 o 
  -1   6   9        1.79        2.68      1.08 o 
   0   6   9        1.36        2.92      1.74 o 
   1   6   9        1.70        1.45      1.66 o 
 -10   0  10       15.78       15.38      2.39 o 
  -9   0  10        8.43       10.74      2.02 o 
  -8   0  10        1.13        0.68      1.52 o 
  -7   0  10        0.01        0.00      0.97 o 
  -6   0  10        1.34        0.76      1.24 o 
  -5   0  10        4.61        3.79      1.59 o 
  -4   0  10       24.79       23.73      1.49 o 
  -3   0  10       39.04       37.22      2.77 o 
  -2   0  10        1.99        0.82      0.87 o 
  -1   0  10        0.78        0.53      0.84 o 
   0   0  10       14.18       16.42      1.48 o 
   1   0  10       60.11       56.90      2.96 o 
   2   0  10       25.06       27.17      1.57 o 
   3   0  10        3.27        4.94      2.37 o 
   4   0  10       19.81       18.05      2.03 o 
   5   0  10        0.11        0.41      1.65 o 
   6   0  10        2.95        4.96      1.66 o 
   7   0  10        1.07        0.47      1.50 o 
   8   0  10        0.55        0.24      1.56 o 
   9   0  10        1.32        1.86      1.76 o 
 -10   1  10        0.02        2.69      1.23 o 
  -9   1  10        2.59        2.49      1.17 o 
  -8   1  10        9.23       12.28      1.23 o 
  -7   1  10       11.97       13.11      1.56 o 
  -6   1  10       17.24       16.71      1.18 o 
  -5   1  10        6.97        5.96      0.82 o 
  -4   1  10       11.32       11.32      0.95 o 
  -3   1  10        8.44        7.62      0.73 o 
  -2   1  10       19.68       18.76      0.91 o 
  -1   1  10        8.99        7.41      0.90 o 
   0   1  10        9.43        7.40      1.02 o 
   1   1  10       75.75       87.97      2.09 o 
   2   1  10       18.78       17.31      1.17 o 
   3   1  10        0.23        0.05      0.88 o 
   4   1  10        6.49        5.99      0.96 o 
   5   1  10        2.02        0.69      0.84 o 
   6   1  10        0.56        0.79      0.99 o 
   7   1  10        2.27        1.64      1.06 o 
   8   1  10        0.08        0.18      1.05 o 
   9   1  10        3.39        2.33      1.91 o 
 -10   2  10        0.39        0.00      1.27 o 
  -9   2  10        3.45        0.49      1.11 o 
  -8   2  10        1.71        0.00      1.03 o 
  -7   2  10        1.77        0.29      0.98 o 
  -6   2  10        8.70        8.24      1.05 o 
  -5   2  10        5.63        4.26      0.97 o 
  -4   2  10        1.70        1.72      0.78 o 
  -3   2  10       20.36       20.88      1.21 o 
  -2   2  10       52.51       51.03      2.07 o 
  -1   2  10       19.62       23.41      1.34 o 
   0   2  10       18.34       17.48      1.03 o 
   1   2  10       44.12       39.39      1.51 o 
   2   2  10       45.62       46.07      1.84 o 
   3   2  10       60.14       53.87      1.82 o 
   4   2  10        7.06        5.00      0.99 o 
   5   2  10        4.61        3.50      0.94 o 
   6   2  10        5.20        6.13      1.02 o 
   7   2  10        0.91        0.00      0.88 o 
   8   2  10        2.04        0.30      1.33 o 
  -9   3  10        6.43        6.89      1.66 o 
  -8   3  10        6.67        4.27      1.39 o 
  -7   3  10        0.64        0.45      1.00 o 
  -6   3  10        8.72        7.48      1.21 o 
  -5   3  10        1.35        1.30      0.93 o 
  -4   3  10       28.39       26.58      1.96 o 
  -3   3  10       40.28       41.15      3.21 o 
  -2   3  10       28.28       30.93      1.44 o 
  -1   3  10       11.47       10.69      0.95 o 
   0   3  10        2.81        2.51      0.74 o 
   1   3  10       16.12       18.94      1.25 o 
   2   3  10        0.62        1.48      0.74 o 
   3   3  10        9.45       11.56      1.16 o 
   4   3  10        4.22        3.76      0.95 o 
   5   3  10        3.29        3.65      0.97 o 
   6   3  10        1.33        2.60      0.96 o 
   7   3  10        0.37        0.30      1.08 o 
  -7   4  10        3.82        7.24      1.34 o 
  -6   4  10        0.83        1.29      1.05 o 
  -5   4  10        0.73        0.62      1.34 o 
  -4   4  10        2.40        1.89      1.00 o 
  -3   4  10        1.13        0.71      0.92 o 
  -2   4  10        3.76        3.76      1.07 o 
  -1   4  10        1.47        0.68      0.78 o 
   0   4  10        0.30        1.39      0.73 o 
   1   4  10        9.97       10.64      1.15 o 
   2   4  10        6.60        7.86      0.96 o 
   3   4  10        1.61        0.67      0.86 o 
   4   4  10        0.40        0.05      0.77 o 
   5   4  10        3.28        5.90      1.13 o 
   6   4  10        0.79        0.00      1.10 o 
  -5   5  10        0.76        0.00      1.06 o 
  -4   5  10        1.41        1.07      1.10 o 
  -3   5  10        0.64        0.96      1.01 o 
  -2   5  10        0.63        1.25      1.06 o 
  -1   5  10        1.55        2.20      0.99 o 
   0   5  10        0.21        0.00      0.99 o 
   1   5  10        1.38        1.20      0.91 o 
   2   5  10        0.34        2.12      0.88 o 
   3   5  10        0.88        1.85      1.00 o 
   4   5  10        2.28        2.05      1.04 o 
  -9   0  11        0.85        0.00      1.57 o 
  -8   0  11        1.93        2.32      1.64 o 
  -7   0  11        0.77        0.00      1.35 o 
  -6   0  11        2.99        3.65      1.62 o 
  -5   0  11        1.01        0.00      1.98 o 
  -4   0  11       43.74       44.66      2.49 o 
  -3   0  11       11.90       11.10      2.59 o 
  -2   0  11       72.95       77.87      4.03 o 
  -1   0  11        8.29        8.24      1.20 o 
   0   0  11        4.52        4.29      1.02 o 
   1   0  11        1.26        2.53      1.32 o 
   2   0  11        3.70        0.54      1.41 o 
   3   0  11        0.01        0.41      1.36 o 
   4   0  11        5.44        6.72      1.89 o 
   5   0  11        0.45        2.29      1.57 o 
   6   0  11        0.63        3.92      1.64 o 
   7   0  11        0.14        0.23      1.50 o 
   8   0  11        0.46        1.85      1.77 o 
  -9   1  11        2.84        4.13      1.49 o 
  -8   1  11        4.37        3.60      1.17 o 
  -7   1  11        2.30        2.24      1.19 o 
  -6   1  11        4.36        4.15      1.09 o 
  -5   1  11        8.27        7.47      1.26 o 
  -4   1  11       13.90       14.08      1.13 o 
  -3   1  11        7.46        6.05      0.92 o 
  -2   1  11        0.19        0.74      0.73 o 
  -1   1  11        6.00        7.46      0.91 o 
   0   1  11        9.17        8.43      0.98 o 
   1   1  11       44.77       47.91      1.68 o 
   2   1  11        8.36        5.96      0.94 o 
   3   1  11       42.14       41.03      1.67 o 
   4   1  11        0.60        0.00      1.04 o 
   5   1  11        3.40        1.08      1.28 o 
   6   1  11        0.09        1.11      1.06 o 
   7   1  11        0.93        1.43      1.11 o 
   8   1  11        1.19        1.93      1.83 o 
  -9   2  11        6.80        6.37      1.36 o 
  -8   2  11        4.25        5.95      2.35 o 
  -7   2  11        6.62        5.70      2.27 o 
  -6   2  11        1.15        1.10      0.97 o 
  -5   2  11        0.78        0.00      0.91 o 
  -4   2  11       30.12       29.18      1.44 o 
  -3   2  11        8.02        9.41      1.05 o 
  -2   2  11       42.75       41.64      1.44 o 
  -1   2  11        4.31        5.47      0.93 o 
   0   2  11        4.38        2.66      0.84 o 
   1   2  11        0.26        0.81      0.78 o 
   2   2  11        4.21        2.35      1.00 o 
   3   2  11        0.77        1.07      0.86 o 
   4   2  11        0.90        1.62      0.88 o 
   5   2  11        3.42        3.21      0.98 o 
   6   2  11        0.19        0.00      0.86 o 
   7   2  11        0.24        0.00      0.95 o 
  -8   3  11        9.65        8.16      1.73 o 
  -7   3  11        2.24        2.58      1.15 o 
  -6   3  11        1.21        0.02      1.07 o 
  -5   3  11       11.89       13.04      1.40 o 
  -4   3  11       10.21       11.41      1.31 o 
  -3   3  11       12.12       13.28      1.35 o 
  -2   3  11        2.39        2.19      0.83 o 
  -1   3  11        1.44        0.91      0.72 o 
   0   3  11        1.83        0.80      0.75 o 
   1   3  11        1.91        3.87      0.92 o 
   2   3  11        9.31       10.71      1.18 o 
   3   3  11        1.87        1.06      0.89 o 
   4   3  11        3.52        4.15      1.00 o 
   5   3  11        0.42        1.03      0.93 o 
   6   3  11        1.44        3.64      1.11 o 
  -6   4  11        3.89        4.68      2.04 o 
  -5   4  11        3.66        4.18      1.21 o 
  -4   4  11        2.47        1.28      1.02 o 
  -3   4  11        2.68        2.24      1.07 o 
  -2   4  11        4.57        4.98      1.12 o 
  -1   4  11        1.19        1.81      0.88 o 
   0   4  11        0.12        0.74      0.84 o 
   1   4  11        6.40        6.77      0.96 o 
   2   4  11        2.31        1.83      0.87 o 
   3   4  11        5.94        7.16      1.02 o 
   4   4  11        1.78        2.41      1.05 o 
  -2   5  11        1.79        0.30      1.03 o 
  -1   5  11        4.28        6.36      1.25 o 
   0   5  11        1.74        1.51      1.02 o 
   1   5  11        0.30        0.33      0.91 o 
  -8   0  12        1.11        0.00      2.24 o 
  -7   0  12        0.11        0.00      2.51 o 
  -6   0  12        0.05        0.75      1.42 o 
  -5   0  12       18.73       18.18      2.08 o 
  -4   0  12        5.13        3.19      2.66 o 
  -3   0  12        2.41        2.91      2.35 o 
  -2   0  12       30.68       24.35      1.71 o 
  -1   0  12        4.95        5.90      3.77 o 
   0   0  12        2.71        2.55      1.47 o 
   1   0  12        4.16        8.44      6.35 o 
   2   0  12       26.51       27.89      2.47 o 
   3   0  12        0.17        0.00      1.87 o 
   4   0  12        4.55        5.44      1.77 o 
   5   0  12        0.21        0.00      1.39 o 
   6   0  12        0.72        0.72      1.54 o 
   7   0  12        0.02        0.00      1.59 o 
  -8   1  12        0.95        1.11      1.40 o 
  -7   1  12        3.45        1.72      1.29 o 
  -6   1  12        2.05        1.12      1.55 o 
  -5   1  12        7.31        9.04      1.19 o 
  -4   1  12       31.42       36.75      2.05 o 
  -3   1  12        9.17        9.98      1.19 o 
  -2   1  12        0.29        0.57      0.77 o 
  -1   1  12        8.20        7.54      1.01 o 
   0   1  12        0.33        0.58      0.78 o 
   1   1  12        7.51        8.78      1.06 o 
   2   1  12        1.10        3.74      0.91 o 
   3   1  12        2.01        3.51      1.12 o 
   4   1  12        0.25        0.00      1.14 o 
   5   1  12        0.63        0.79      1.11 o 
   6   1  12        0.11        0.00      1.10 o 
  -7   2  12        0.10        0.19      1.27 o 
  -6   2  12       13.07       14.07      2.15 o 
  -5   2  12       17.30       20.18      1.87 o 
  -4   2  12        7.69       11.00      1.29 o 
  -3   2  12        2.32        1.16      0.91 o 
  -2   2  12        8.83       10.11      1.25 o 
  -1   2  12        4.94        5.90      0.99 o 
   0   2  12       15.79       17.20      1.28 o 
   1   2  12       15.03       13.59      1.24 o 
   2   2  12        6.85        7.67      1.07 o 
   3   2  12        0.98        1.24      0.93 o 
   4   2  12        2.45        3.56      1.04 o 
   5   2  12        0.09        1.59      0.96 o 
   6   2  12        0.57        1.05      1.16 o 
  -6   3  12        2.03        1.85      1.18 o 
  -5   3  12        7.47        7.49      1.90 o 
  -4   3  12        1.55        0.69      1.18 o 
  -3   3  12        3.33        3.99      1.09 o 
  -2   3  12        2.20        1.11      0.97 o 
  -1   3  12        1.07        3.05      1.01 o 
   0   3  12        8.89        8.79      1.11 o 
   1   3  12        4.42        5.21      1.04 o 
   2   3  12        5.26        4.64      1.10 o 
   3   3  12        1.49        2.33      1.41 o 
   4   3  12        1.77        3.74      1.10 o 
   5   3  12        0.13        0.00      0.95 o 
  -4   4  12        1.48        2.55      1.14 o 
  -3   4  12        1.47        0.57      1.14 o 
  -2   4  12        2.69        3.10      1.13 o 
  -1   4  12        0.79        1.90      1.02 o 
   0   4  12        0.87        1.58      1.05 o 
   1   4  12        1.54        2.08      0.97 o 
   2   4  12        1.47        2.19      1.18 o 
  -7   0  13        2.43        2.26      2.68 o 
  -6   0  13        2.60        1.22      1.57 o 
  -5   0  13        8.55        9.86      1.84 o 
  -4   0  13        2.21        4.55      2.25 o 
  -3   0  13        4.70        6.74      1.63 o 
  -2   0  13        4.42        1.83      1.86 o 
  -1   0  13        0.01        0.00      1.43 o 
   0   0  13        0.90        1.03      1.40 o 
   1   0  13        2.02        0.19      3.26 o 
   2   0  13        3.79        3.16      1.65 o 
   3   0  13        0.00        0.98      2.67 o 
   4   0  13        2.72        0.58      1.57 o 
   5   0  13        0.26        0.08      1.46 o 
  -6   1  13       17.97       18.57      2.32 o 
  -5   1  13        6.50        7.39      2.08 o 
  -4   1  13        1.94        1.58      0.98 o 
  -3   1  13       10.11        9.72      1.26 o 
  -2   1  13        3.07        2.85      0.94 o 
  -1   1  13        6.92        5.64      1.00 o 
   0   1  13        4.83        4.14      0.98 o 
   1   1  13       11.88       10.49      1.66 o 
   2   1  13        0.34        1.21      1.06 o 
   3   1  13        0.36        1.12      1.60 o 
   4   1  13        0.02        1.90      1.16 o 
   5   1  13        0.92        3.31      1.28 o 
  -6   2  13       10.61       10.70      2.13 o 
  -5   2  13        1.03        2.55      2.23 o 
  -4   2  13        3.73        4.66      1.32 o 
  -3   2  13        0.88        0.42      0.98 o 
  -2   2  13        1.76        3.01      1.06 o 
  -1   2  13        5.49        6.81      1.12 o 
   0   2  13        2.50        3.77      1.15 o 
   1   2  13        3.02        3.80      0.99 o 
   2   2  13        3.86        4.58      1.06 o 
   3   2  13        0.36        0.73      0.92 o 
   4   2  13        0.35        1.25      1.19 o 
  -4   3  13        0.56        1.61      1.27 o 
  -3   3  13        2.07        1.28      1.25 o 
  -2   3  13        0.04        0.86      1.02 o 
  -1   3  13        1.07        1.69      1.07 o 
   0   3  13        3.72        3.78      1.07 o 
   1   3  13        0.83        0.97      0.96 o 
   2   3  13        3.51        6.07      1.14 o 
  -4   0  14        0.03        0.00      2.11 o 
  -3   0  14        1.09        1.31      2.08 o 
  -2   0  14        0.78        2.07      1.50 o 
  -1   0  14       11.33       13.11      2.04 o 
   0   0  14        3.62        3.74      2.06 o 
   1   0  14        0.90        0.84      1.58 o 
   2   0  14        0.98        2.26      1.61 o 
   3   0  14        0.07        0.00      1.59 o 
  -4   1  14        1.56        0.00      1.49 o 
  -3   1  14        1.76        0.29      1.04 o 
  -2   1  14        1.30        2.38      1.24 o 
  -1   1  14        1.30        0.69      1.06 o 
   0   1  14        0.42        0.55      1.34 o 
   1   1  14        0.32        1.08      1.11 o 
   2   1  14        0.12        0.00      0.97 o 
  -2   2  14        0.55        2.25      1.32 o 
  -1   2  14        0.60        0.85      1.08 o 
   0   2  14        2.94        1.12      1.00 o 
                                                 
